# Supplementary material for: Deeply functional identification of TCS1 alleles provides efficient technical paths for low-caffeine breeding of tea plants
Source: Hortic Res. 2022 Dec 21;10(2):uhac279. doi: 10.1093/hr/uhac279 (PMC9926157; doi:10.1093/hr/uhac279)
Supplement: Web_Material_uhac279 [file web_material_uhac279.zip]

Archive with 3 entries (3 files):
- Figure S1-5.docx
- Table S1-6.docx
- Table S7.xls
