# Supplementary material for: Deeply functional identification of TCS1 alleles provides efficient technical paths for low-caffeine breeding of tea plants
Source: Hortic Res. 2022 Dec 21;10(2):uhac279. doi: 10.1093/hr/uhac279 (PMC9926157; doi:10.1093/hr/uhac279)
Supplement: Web_Material_uhac279 [file web_material_uhac279.zip › Table S7.xls]

## Sheet: Sheet1
Table S7. Information of 673 tea accessions.
Germplasm name	Scientific name	Place of origin
Maoleicha-1	C. sinensis var. assamica	Yunnan
Maoleicha-2	C. sinensis var. assamica	Yunnan
3p-5	C. sinensis var. assamica	Keneya
3p-3	C. sinensis var. assamica	Keneya
Bada Daheicha	C.sp.	Yunnan
Mengla Manzhuang	C. sinensis var. assamica	Yunnan
Zhenyuan 2	C. taliensis	Yunnan
Zhenyuan Zhentai-1	C. taliensis	Yunnan
Zhenyuan Zhentai-2	C. taliensis	Yunnan
Jinggu Laocang-1	C.sp.	Yunnan
Jinggu Laocang-2	C.sp.	Yunnan
Jinggu Laocang-3	C.sp.	Yunnan
Honghe Langdicha-1	C. crassicolumna	Yunnan
Honghe Langdicha-2	C. crassicolumna	Yunnan
Honghe Langdicha-3	C. crassicolumna	Yunnan
Honghe Langdicha-4	C. crassicolumna	Yunnan
Yingjiang Xincheng-1	C.sp.	Yunnan
Yingjiang Xincheng-2	C.sp.	Yunnan
Yingjiang Xincheng-3	C.sp.	Yunnan
Yingjiang Xincheng-4	C.sp.	Yunnan
Yingjiang Xincheng-5	C.sp.	Yunnan
Malipo Mada1	C. sinensis var. assamica	Yunnan
Honghe 1	C. crassicolumna	Yunnan
Malipo 6	C. crassicolumna	Yunnan
Malipo 7	C. crassicolumna	Yunnan
Malipo 8	C. sinensis var. assamica	Yunnan
Jianshui 2	C. gymnogyna	Yunnan
Jinping 2	C. sinensis var. assamica	Yunnan
Yuanjiang Zhujie	C. sinensis var. pubilimba	Yunnan
Jinping 1	C. sinensis var. assamica	Yunnan
Yuanjiang 5	C. sinensis var. pubilimba	Yunnan
Longchuan Longjing	C. taliensis	Yunnan
Yuanjiang Shancha-1	C.sp.	Yunnan
Yuanjiang Shancha-2	C.sp.	Yunnan
Luxi 2	C. sinensis var. assamica	Yunnan
Yuanjiang Shancha	C.sp.	Yunnan
Shuangjiang 12-1	C. sinensis var. assamica	Yunnan
Yuanjiang 3-1	C. taliensis	Yunnan
Yuanjiang 3-2	C. taliensis	Yunnan
Changning-1	C. sinensis var. assamica	Yunnan
Changning-2	C. sinensis var. assamica	Yunnan
Changning-4-1	C. taliensis	Yunnan
Changning-4-2	C. taliensis	Yunnan
Yuncha Qirui	C. sinensis var. assamica	Yunnan
Yuncha Purui	C. sinensis var. assamica	Yunnan
Yunxian 2	C. taliensis	Yunnan
Yongde 9	C. sinensis var. assamica	Yunnan
Jingdong 2	C. taliensis	Yunnan
Longchuan 9-1	C. taliensis	Yunnan
Longchuan 9-2	C. taliensis	Yunnan
Jinggu Hongya	C. sinensis var. assamica	Yunnan
Yuanjiang Yangjie	C. sinensis var. pubilimba	Yunnan
Yongde4	C. sinensis var. assamica	Yunnan
Longling 12	C. taliensis	Yunnan
Tengchong 17	C. taliensis	Yunnan
Jinggu Hongya	C. sinensis var. assamica	Yunnan
Longling 20-1	C. taliensis	Yunnan
Longling 20-2	C. taliensis	Yunnan
Yimen 1-2	C. sinensis var. assamica	Yunnan
Shuangbai 5-2	C. sinensis var. assamica	Yunnan
Nanjian 7-3	C. sinensis var. assamica	Yunnan
Xinpingcha	C. sinensis var. pubilimba	Yunnan
Longling 16	C. taliensis	Yunnan
Longling 17	C. taliensis	Yunnan
Guangnan 4	C. sinensis var. pubilimba	Yunnan
Shizong 6	C. tachangensis	Yunnan
Tengchong 13	C. taliensis	Yunnan
Zhenyuan 2	C. taliensis	Yunnan
Yuncha Yinjian	C. taliensis	Yunnan
Yanan Tongzhuangcha	C. sinensis var. assamica	Yunnan
Yongping Xinhua 3-1	C. sinensis var. assamica	Yunnan
Dianshancha	C.sp.	Yunnan
Wenshan 4	C. sinensis var. assamica	Yunnan
Zhoubingcha	C.sp.	Yunnan
Bijiang 1	C. sinensis var. assamica	Yunnan
Tengchong 3	C. taliensis	Yunnan
Shancha	C. japonica	Zhejiang
Yunxian Huangye	C. sinensis var. assamica	Yunnan
Menglian Daye 2-1	C. sinensis var. assamica	Yunnan
Zhenkang 5-1	C. sinensis var. assamica	Yunnan
Yongde 9-1	C. sinensis var. assamica	Yunnan
Menglian Daye1	C. sinensis var. assamica	Yunnan
Menglian Daye2-2	C. sinensis var. assamica	Yunnan
Menglian Daye3	C. sinensis var. assamica	Yunnan
Miandian Dayecha	C. sinensis var. assamica	Yunnan
Changning Huangye	C. sinensis var. assamica	Yunnan
Changning 4	C. taliensis	Yunnan
Changning 14	C. sinensis var. assamica	Yunnan
Changning	C. sinensis var. assamica	Yunnan
Tengchong 8	C. taliensis	Yunnan
Tengchong 3	C. taliensis	Yunnan
Tengchong 17	C. taliensis	Yunnan
Tengchong 12	C. sinensis var. assamica	Yunnan
Menghai Mengbangnan	C. sinensis var. assamica	Yunnan
Dayecha 4	C. sinensis var. assamica	Yunnan
Dayecha 5	C. sinensis var. assamica	Yunnan
Dayecha 8	C. sinensis var. assamica	Yunnan
Chuxiong Zhuye3	C. sinensis var. assamica	Yunnan
Chuxiong Zhuye4	C. sinensis var. assamica	Yunnan
Chuxiong Zhuye1-4	C. sinensis var. assamica	Yunnan
Chuxiong Zhuye2	C. sinensis var. assamica	Yunnan
Chuxiong Zhongye1-1	C. sinensis var. assamica	Yunnan
Chuxiong Zhongye1-2	C. sinensis var. assamica	Yunnan
Chuxiong Zhongye1-3	C. sinensis var. assamica	Yunnan
Chuxiong 8-2	C. sinensis var. assamica	Yunnan
Yongping 2	C. taliensis	Yunnan
Yongping Xinhua1	C. sinensis var. assamica	Yunnan
Yongping Xinhua2	C. sinensis var. assamica	Yunnan
Yongping Xinhua3-2	C. sinensis var. assamica	Yunnan
Bijiang 13	C. sinensis var. assamica	Yunnan
Fuyuan 3	C. tachangensis	Yunnan
Shizong 5-1	C. sinensis var. pubilimba	Yunnan
Shizong 5-2	C. sinensis var. pubilimba	Yunnan
Shizong 5-3	C. sinensis var. pubilimba	Yunnan
Longling 19	C. taliensis	Yunnan
Longling 17-2	C. taliensis	Yunnan
Longling 22-1-1	C. sinensis var. assamica	Yunnan
Longling 8	C. taliensis	Yunnan
Longling 1	C. sinensis var. assamica	Yunnan
Longling 22-1-2	C. sinensis var. assamica	Yunnan
Nanjian 7-2	C. sinensis var. assamica	Yunnan
Nanjian 7-3-1	C. sinensis var. assamica	Yunnan
Nanjian 7-4	C. sinensis var. assamica	Yunnan
Nanjian 3-2-1	C. gymnogyna	Yunnan
Nanjian 7-1	C. sinensis var. assamica	Yunnan
Shuangbai 7-3	C. sinensis var. assamica	Yunnan
Shuangbai 7-1	C. sinensis var. assamica	Yunnan
Shuangbai 2	C. sinensis var. assamica	Yunnan
Shuangbai 5-1	C. sinensis var. assamica	Yunnan
Nanhua 12-1	C. crassicolumna	Yunnan
Nanhua 12-6	C. crassicolumna	Yunnan
Nanhua 9-4	C.sp.	Yunnan
Nanhua 9-6	C.sp.	Yunnan
Nanhua 7-3	C. sinensis var. assamica	Yunnan
Nanhua 4	C. sinensis var. assamica	Yunnan
Nanhua 3	C. sinensis var. assamica	Yunnan
Xingyi Dacha-1	C. tachangensis	Guizhou
Xingyi Dacha-2	C. tachangensis	Guizhou
Xingyi Dacha-3	C. tachangensis	Guizhou
Xingyi Dacha-4	C. tachangensis	Guizhou
Xingyi Dacha-5	C. tachangensis	Guizhou
Xingyi Dacha-6	C. tachangensis	Guizhou
Xiaogude 1	C. taliensis	Yunnan
Xiaogude 2-1	C. taliensis	Yunnan
Xiaogude 2-2	C. taliensis	Yunnan
Xiaogude 3	C. taliensis	Yunnan
Xiaogude 4	C. taliensis	Yunnan
Nanjian 7-3-2	C. sinensis var. assamica	Yunnan
Nanjian 3-2-2	C. gymnogyna	Yunnan
Shizong 5-4	C. sinensis var. pubilimba	Yunnan
Luoping 2-5	C. sinensis var. assamica	Yunnan
Dayecha 1-1	C. sinensis var. assamica	Yunnan
Dayecha 1-2	C. sinensis var. assamica	Yunnan
Lijiang-2-4	C. sinensis var. pubilimba	Yunnan
Nanhua-12-4	C. crassicolumna	Yunnan
Pianma 1-2,4	C. sinensis var. assamica	Yunnan
Ailao Shancha-2	C.sp.	Yunnan
Nanhua-9	C.sp.	Yunnan
Yongping Xinhuacha-3	C. sinensis var. assamica	Yunnan
Yanjin-8	C. sinensis var. assamica	Yunnan
Bijiang-1	C. sinensis var. assamica	Yunnan
Fuyuan-3	C. tachangensis	Yunnan
Yiliang Shangbaishui-4	C. sinensis var. assamica	Yunnan
Yiliang Shangbaishui-5	C. sinensis var. assamica	Yunnan
Yiliang Shangbaishui-6	C. sinensis var. assamica	Yunnan
Yiliang Shangbaishui-7	C. sinensis var. assamica	Yunnan
Weixin-4-1	C. sinensis var. pubilimba	Yunnan
Weixin-4-2	C. sinensis var. pubilimba	Yunnan
Weixin-4-3	C. sinensis var. pubilimba	Yunnan
Weixin-4-4	C. sinensis var. pubilimba	Yunnan
Yiliang Baohongcha-4-1	C. sinensis var. assamica	Yunnan
Yiliang Baohongcha-4-2	C. sinensis var. assamica	Yunnan
Yongping Xinhuacha-2-1	C. sinensis var. assamica	Yunnan
Yongping Xinhuacha-2-2	C. sinensis var. assamica	Yunnan
Lushui 5	C. sinensis var. assamica	Yunnan
Yanjin 1-2-1	C. sinensis	Yunnan
Yanjin 1-2-2	C. sinensis	Yunnan
Shuyong 701	C. sinensis	Chongqing
Longjing Ziya	C. sinensis	Zhejiang
Huangjinju	C. sinensis	Jiangxi
Qianjiangyue	C. sinensis	Guizhou
Gaoyuanlv	C. sinensis	Guizhou
Gelv	C. sinensis	Guizhou
Guilv 2	C. sinensis	Guizhou
Liufang	C. sinensis	Guizhou
Yiwei	C. sinensis	Guizhou
Guilv 1	C. sinensis	Guizhou
Guilv 3	C. sinensis	Guizhou
Zhongming 6	C. sinensis	Zhejiang
Zhongming 1	C. sinensis	Zhejiang
Zhongming 7	C. sinensis	Zhejiang
Zhongcha 141	C. sinensis	Zhejiang
Zhongcha 142	C. sinensis	Zhejiang
Zhongcha 140	C. sinensis	Zhejiang
Jingshan 2	C. sinensis	Zhejiang
Jingshan 1	C. sinensis	Zhejiang
0309b	C. sinensis	Fujian
Mingtie 0319	C. sinensis	Fujian
Wanhuang 1	C. sinensis	Anhui
Beicha 36	C. sinensis	Shandong
DXS1	C. taliensis	Yunnan
DXS2	C. taliensis	Yunnan
DXS3	C. taliensis	Yunnan
DXS4	C. taliensis	Yunnan
DXS5	C. taliensis	Yunnan
DXS6	C. taliensis	Yunnan
DXS7	C. taliensis	Yunnan
DXS8	C. taliensis	Yunnan
DXS9	C. taliensis	Yunnan
DXS10	C. taliensis	Yunnan
DXS11	C. taliensis	Yunnan
DXS12	C. taliensis	Yunnan
DXS13	C. taliensis	Yunnan
DXS14	C. taliensis	Yunnan
DXS15	C. taliensis	Yunnan
DXS16	C. taliensis	Yunnan
DXS17	C. taliensis	Yunnan
DXS18	C. taliensis	Yunnan
DXS19	C. taliensis	Yunnan
DXS20	C. taliensis	Yunnan
DXS21	C. taliensis	Yunnan
DXS22	C. taliensis	Yunnan
DXS23	C. taliensis	Yunnan
DXS24	C. taliensis	Yunnan
DXS25	C. taliensis	Yunnan
DXS26	C. taliensis	Yunnan
DXS27	C. taliensis	Yunnan
DXS28	C. taliensis	Yunnan
DXS29	C. taliensis	Yunnan
DXS30	C. taliensis	Yunnan
DXS31	C. taliensis	Yunnan
DXS32	C. taliensis	Yunnan
DXS33	C. taliensis	Yunnan
DXS34	C. taliensis	Yunnan
DXS35	C. taliensis	Yunnan
DXS36	C. taliensis	Yunnan
DXS37	C. taliensis	Yunnan
DXS38	C. taliensis	Yunnan
DXS39	C. taliensis	Yunnan
DXS40	C. taliensis	Yunnan
DXS41	C. taliensis	Yunnan
DXS42	C. taliensis	Yunnan
DXS43	C. taliensis	Yunnan
DXS44	C. taliensis	Yunnan
DXS45	C. taliensis	Yunnan
DXS46	C. taliensis	Yunnan
DXS47	C. taliensis	Yunnan
DXS48	C. taliensis	Yunnan
BD1	C. sinensis var. assamica	Yunnan
BD2	C. sinensis var. assamica	Yunnan
BD3	C. sinensis var. assamica	Yunnan
BD4	C. sinensis var. assamica	Yunnan
BD5	C. sinensis var. assamica	Yunnan
BD7	C. sinensis var. assamica	Yunnan
BD8	C. sinensis var. assamica	Yunnan
BD9	C. sinensis var. assamica	Yunnan
BD10	C. sinensis var. assamica	Yunnan
BD11	C. sinensis var. assamica	Yunnan
BD12	C. sinensis var. assamica	Yunnan
BD13	C. sinensis var. assamica	Yunnan
BD14	C. sinensis var. assamica	Yunnan
BD15	C. sinensis var. assamica	Yunnan
BD16	C. sinensis var. assamica	Yunnan
BD17	C. sinensis var. assamica	Yunnan
BD18	C. sinensis var. assamica	Yunnan
BD19	C. sinensis var. assamica	Yunnan
BD20	C. sinensis var. assamica	Yunnan
BD21	C. sinensis var. assamica	Yunnan
BD22	C. sinensis var. assamica	Yunnan
BD23	C. sinensis var. assamica	Yunnan
BD24	C. sinensis var. assamica	Yunnan
BD25	C. sinensis var. assamica	Yunnan
BD26	C. sinensis var. assamica	Yunnan
BD27	C. sinensis var. assamica	Yunnan
BD28	C. sinensis var. assamica	Yunnan
BD29	C. sinensis var. assamica	Yunnan
BD30	C. sinensis var. assamica	Yunnan
BD31	C. sinensis var. assamica	Yunnan
BD32	C. sinensis var. assamica	Yunnan
BD33	C. sinensis var. assamica	Yunnan
BD34	C. sinensis var. assamica	Yunnan
BD35	C. sinensis var. assamica	Yunnan
BD36	C. sinensis var. assamica	Yunnan
BD37	C. sinensis var. assamica	Yunnan
BD38	C. sinensis var. assamica	Yunnan
BD39	C. sinensis var. assamica	Yunnan
BD40	C. sinensis var. assamica	Yunnan
BD41	C. sinensis var. assamica	Yunnan
BD42	C. sinensis var. assamica	Yunnan
BD43	C. sinensis var. assamica	Yunnan
BD45	C. sinensis var. assamica	Yunnan
BD46	C. sinensis var. assamica	Yunnan
BD47	C. sinensis var. assamica	Yunnan
BD48	C. sinensis var. assamica	Yunnan
BD49	C. sinensis var. assamica	Yunnan
BD50	C. sinensis var. assamica	Yunnan
BD51	C. sinensis var. assamica	Yunnan
BD52	C. sinensis var. assamica	Yunnan
BD53	C. sinensis var. assamica	Yunnan
BD54	C. sinensis var. assamica	Yunnan
BD55	C. sinensis var. assamica	Yunnan
BD56	C. sinensis var. assamica	Yunnan
BD57	C. sinensis var. assamica	Yunnan
BD58	C. sinensis var. assamica	Yunnan
BD59	C. sinensis var. assamica	Yunnan
BD60	C. sinensis var. assamica	Yunnan
BD61	C. sinensis var. assamica	Yunnan
BD62	C. sinensis var. assamica	Yunnan
BD63	C. sinensis var. assamica	Yunnan
BD64	C. sinensis var. assamica	Yunnan
BD65	C. sinensis var. assamica	Yunnan
BD66	C. sinensis var. assamica	Yunnan
BD67	C. sinensis var. assamica	Yunnan
BD68	C. sinensis var. assamica	Yunnan
BD69	C. sinensis var. assamica	Yunnan
BD70	C. sinensis var. assamica	Yunnan
BD71	C. sinensis var. assamica	Yunnan
BD72	C. sinensis var. assamica	Yunnan
BD73	C. sinensis var. assamica	Yunnan
BD74	C. sinensis var. assamica	Yunnan
BD75	C. sinensis var. assamica	Yunnan
BD76	C. sinensis var. assamica	Yunnan
BD77	C. sinensis var. assamica	Yunnan
BD78	C. sinensis var. assamica	Yunnan
BD79	C. sinensis var. assamica	Yunnan
BD80	C. sinensis var. assamica	Yunnan
BD81	C. sinensis var. assamica	Yunnan
BD82	C. sinensis var. assamica	Yunnan
BD83	C. sinensis var. assamica	Yunnan
BD84	C. sinensis var. assamica	Yunnan
BD85	C. sinensis var. assamica	Yunnan
BD86	C. sinensis var. assamica	Yunnan
BD87	C. sinensis var. assamica	Yunnan
BD88	C. sinensis var. assamica	Yunnan
BD89	C. sinensis var. assamica	Yunnan
BD90	C. sinensis var. assamica	Yunnan
BD91	C. sinensis var. assamica	Yunnan
BD92	C. sinensis var. assamica	Yunnan
BD93	C. sinensis var. assamica	Yunnan
BD94	C. sinensis var. assamica	Yunnan
BD95	C. sinensis var. assamica	Yunnan
BD96	C. sinensis var. assamica	Yunnan
BD101	C. sinensis var. assamica	Yunnan
BD104	C. sinensis var. assamica	Yunnan
XG1	C. sinensis var. assamica	Yunnan
XG2	C. sinensis var. assamica	Yunnan
XG3	C. sinensis var. assamica	Yunnan
XG4	C. sinensis var. assamica	Yunnan
XG5	C. sinensis var. assamica	Yunnan
XG6	C. sinensis var. assamica	Yunnan
XG7	C. sinensis var. assamica	Yunnan
XG8	C. sinensis var. assamica	Yunnan
XG9	C. sinensis var. assamica	Yunnan
XG10	C. sinensis var. assamica	Yunnan
XG11	C. sinensis var. assamica	Yunnan
XG12	C. sinensis var. assamica	Yunnan
XG13	C. sinensis var. assamica	Yunnan
XG14	C. sinensis var. assamica	Yunnan
XG15	C. sinensis var. assamica	Yunnan
XG16	C. sinensis var. assamica	Yunnan
XG17	C. sinensis var. assamica	Yunnan
XG19	C. sinensis var. assamica	Yunnan
XG20	C. sinensis var. assamica	Yunnan
XG21	C. sinensis var. assamica	Yunnan
XG22	C. sinensis var. assamica	Yunnan
XG23	C. sinensis var. assamica	Yunnan
XG24	C. sinensis var. assamica	Yunnan
XG25	C. sinensis var. assamica	Yunnan
XG26	C. sinensis var. assamica	Yunnan
XG27	C. sinensis var. assamica	Yunnan
XG28	C. sinensis var. assamica	Yunnan
XG29	C. sinensis var. assamica	Yunnan
XG30	C. sinensis var. assamica	Yunnan
XG31	C. sinensis var. assamica	Yunnan
XG32	C. sinensis var. assamica	Yunnan
XG33	C. sinensis var. assamica	Yunnan
XG34	C. sinensis var. assamica	Yunnan
XG35	C. sinensis var. assamica	Yunnan
XG36	C. sinensis var. assamica	Yunnan
XG37	C. sinensis var. assamica	Yunnan
XG38	C. sinensis var. assamica	Yunnan
XG39	C. sinensis var. assamica	Yunnan
XG40	C. sinensis var. assamica	Yunnan
XG41	C. sinensis var. assamica	Yunnan
XG42	C. sinensis var. assamica	Yunnan
XG43	C. sinensis var. assamica	Yunnan
XG44	C. sinensis var. assamica	Yunnan
XG45	C. sinensis var. assamica	Yunnan
XG46	C. sinensis var. assamica	Yunnan
XG47	C. sinensis var. assamica	Yunnan
XG48	C. sinensis var. assamica	Yunnan
XG49	C. sinensis var. assamica	Yunnan
XG50	C. sinensis var. assamica	Yunnan
XG51	C. sinensis var. assamica	Yunnan
XG52	C. sinensis var. assamica	Yunnan
XG53	C. sinensis var. assamica	Yunnan
XG54	C. sinensis var. assamica	Yunnan
XG55	C. sinensis var. assamica	Yunnan
XG56	C. sinensis var. assamica	Yunnan
XG57	C. sinensis var. assamica	Yunnan
XG58	C. sinensis var. assamica	Yunnan
XG59	C. sinensis var. assamica	Yunnan
XG60	C. sinensis var. assamica	Yunnan
XG61	C. sinensis var. assamica	Yunnan
XG62	C. sinensis var. assamica	Yunnan
XG63	C. sinensis var. assamica	Yunnan
XG64	C. sinensis var. assamica	Yunnan
XG65	C. sinensis var. assamica	Yunnan
XG66	C. sinensis var. assamica	Yunnan
XG67	C. sinensis var. assamica	Yunnan
XG68	C. sinensis var. assamica	Yunnan
XG69	C. sinensis var. assamica	Yunnan
XG70	C. sinensis var. assamica	Yunnan
XG71	C. sinensis var. assamica	Yunnan
XG72	C. sinensis var. assamica	Yunnan
XG73	C. sinensis var. assamica	Yunnan
XG74	C. sinensis var. assamica	Yunnan
XG75	C. sinensis var. assamica	Yunnan
XG76	C. sinensis var. assamica	Yunnan
XG77	C. sinensis var. assamica	Yunnan
XG78	C. sinensis var. assamica	Yunnan
XG79	C. sinensis var. assamica	Yunnan
XG80	C. sinensis var. assamica	Yunnan
YX01	C. sp.	Yunnan
YX02	C. sinensis var. assamica	Yunnan
YX03	C. sinensis	Yunnan
YX04	C. sinensis	Yunnan
YX05	C. sinensis var. assamica	Yunnan
YX06	C. taliensis	Yunnan
YX07	C. taliensis	Yunnan
YX08	C. sinensis	Yunnan
YX09	C. taliensis	Yunnan
YX10	C. grandibracteata	Yunnan
YX11	C. sinensis	Yunnan
YX12	C. taliensis	Yunnan
YX13	C. taliensis	Yunnan
YX14	C. grandibracteata	Yunnan
YX15	C. taliensis	Yunnan
YX16	C. grandibracteata	Yunnan
YX17	C. grandibracteata	Yunnan
YX18	C. grandibracteata	Yunnan
YX19	C. sinensis	Yunnan
YX20	C. sinensis	Yunnan
YX21	C. sinensis	Yunnan
YX22	C. grandibracteata	Yunnan
YX23	C. grandibracteata	Yunnan
YX24	C. taliensis	Yunnan
YX25	C. taliensis	Yunnan
YX26	C. taliensis	Yunnan
YX27	C. taliensis	Yunnan
YX28	C. taliensis	Yunnan
YX29	C. grandibracteata	Yunnan
YX30	C. grandibracteata	Yunnan
YX31	C. grandibracteata	Yunnan
YX32	C. grandibracteata	Yunnan
YX33	C. grandibracteata	Yunnan
YX34	C. grandibracteata	Yunnan
YX35	C. grandibracteata	Yunnan
YX36	C. taliensis	Yunnan
YX37	C. taliensis	Yunnan
YX38	C. taliensis	Yunnan
YX39	C. taliensis	Yunnan
YX40	C. taliensis	Yunnan
YX41	C. taliensis	Yunnan
YX42	C. taliensis	Yunnan
YX43	C. taliensis	Yunnan
YX44	C. sinensis	Yunnan
YX45	C. grandibracteata	Yunnan
YX46	C. taliensis	Yunnan
YX47	C. taliensis	Yunnan
YX48	C. grandibracteata	Yunnan
YX49	C. taliensis	Yunnan
YX50	C. taliensis	Yunnan
YX50-1	C. sinensis	Yunnan
YX50-2	C. grandibracteata	Yunnan
YX51	C. taliensis	Yunnan
YX52	C. grandibracteata	Yunnan
YX53	C. sinensis var. assamica	Yunnan
YX54	C. taliensis	Yunnan
YX55	C. taliensis	Yunnan
YX56	C. grandibracteata	Yunnan
YX57	C. grandibracteata	Yunnan
YX58	C. taliensis	Yunnan
YX59	C. taliensis	Yunnan
YX60	C. sinensis var. assamica	Yunnan
YX61	C. grandibracteata	Yunnan
YX62	C. taliensis	Yunnan
YX63	C. grandibracteata	Yunnan
YX64	C. grandibracteata	Yunnan
YX65	C. grandibracteata	Yunnan
YX66	C. grandibracteata	Yunnan
YX67	C. grandibracteata	Yunnan
YX68	C. grandibracteata	Yunnan
YX69	C. taliensis	Yunnan
YX70	C. taliensis	Yunnan
YX71	C. taliensis	Yunnan
YX72	C. taliensis	Yunnan
YX73	C. taliensis	Yunnan
YX74	C. grandibracteata	Yunnan
YX75	C. sinensis	Yunnan
YX76	C. sinensis	Yunnan
YX77	C. grandibracteata	Yunnan
YX78	C. grandibracteata	Yunnan
YX79	C. grandibracteata	Yunnan
YX80	C. taliensis	Yunnan
YX81	C. grandibracteata	Yunnan
YX82	C. grandibracteata	Yunnan
YX83	C. sinensis var. assamica	Yunnan
YX84	C. sinensis var. assamica	Yunnan
YX85	C. sinensis var. assamica	Yunnan
YX86	C. taliensis	Yunnan
YX87	C. taliensis	Yunnan
YX88	C. taliensis	Yunnan
YX89	C. taliensis	Yunnan
YX90	C. sinensis	Yunnan
YX91	C. taliensis	Yunnan
YX92	C. taliensis	Yunnan
YX93	C. sinensis var. assamica	Yunnan
YX94	C. taliensis	Yunnan
YX95	C. grandibracteata	Yunnan
YX96	C. taliensis	Yunnan
YX97	C. sinensis	Yunnan
YX98	C. sinensis	Yunnan
YX99	C. sinensis	Yunnan
YX100	C. grandibracteata	Yunnan
YX101	C. grandibracteata	Yunnan
YX102	C. grandibracteata	Yunnan
YX103	C. grandibracteata	Yunnan
YX104	C. sinensis var. assamica	Yunnan
YX105	C. grandibracteata	Yunnan
YX106	C. sinensis var. assamica	Yunnan
YX107	C. grandibracteata	Yunnan
YX108	C. grandibracteata	Yunnan
YX109	C. grandibracteata	Yunnan
YX110	C. grandibracteata	Yunnan
YX111	C. taliensis	Yunnan
YX112	C. taliensis	Yunnan
YX113	C. taliensis	Yunnan
YX115	C. taliensis	Yunnan
YX116	C. taliensis	Yunnan
YX117	C. taliensis	Yunnan
YX118	C. grandibracteata	Yunnan
YX119	C. sinensis	Yunnan
YX120	C. grandibracteata	Yunnan
YX121	C. grandibracteata	Yunnan
YX122	C. taliensis	Yunnan
YX123	C. grandibracteata	Yunnan
YX124	C. grandibracteata	Yunnan
YX125	C. sinensis	Yunnan
YX126	C. taliensis	Yunnan
YX127	C. taliensis	Yunnan
YX128	C. grandibracteata	Yunnan
YX129	C. taliensis	Yunnan
YX130	C. sinensis	Yunnan
YX131	C. sinensis	Yunnan
YX132	C. sinensis	Yunnan
YX133	C. sinensis	Yunnan
YX134	C. sinensis	Yunnan
YX135	C. taliensis	Yunnan
YX136	C. taliensis	Yunnan
YX137	C. taliensis	Yunnan
YX138	C. sp.	Yunnan
YX139	C. taliensis	Yunnan
YX140	C. taliensis	Yunnan
YX141	C. grandibracteata	Yunnan
YX142	C. grandibracteata	Yunnan
YX143	C. sinensis var. assamica	Yunnan
YX144	C. sinensis var. assamica	Yunnan
YX145	C. taliensis	Yunnan
YX146	C. taliensis	Yunnan
YX148	C. sinensis	Yunnan
YX149	C. sinensis var. assamica	Yunnan
YX150	C. sinensis var. assamica	Yunnan
YX151	C. sp.	Yunnan
FQ01	C. taliensis	Yunnan
FQ02	C. taliensis	Yunnan
FQ03	C. taliensis	Yunnan
FQ04	C. taliensis	Yunnan
FQ05	C. sinensis var. assamica	Yunnan
FQ06	C. taliensis	Yunnan
FQ07	C. sinensis var. assamica	Yunnan
FQ08	C. sinensis var. assamica	Yunnan
FQ09	C. sinensis var. assamica	Yunnan
FQ10	C. taliensis	Yunnan
FQ11	C. taliensis	Yunnan
FQ12	C. taliensis	Yunnan
FQ13	C. taliensis	Yunnan
FQ14	C. taliensis	Yunnan
FQ15	C. taliensis	Yunnan
FQ16	C. taliensis	Yunnan
FQ17	C. taliensis	Yunnan
FQ18	C. taliensis	Yunnan
FQ19	C. taliensis	Yunnan
FQ20	C. taliensis	Yunnan
FQ21	C. taliensis	Yunnan
FQ22	C. sinensis var. assamica	Yunnan
FQ23	C. taliensis	Yunnan
FQ24	C. taliensis	Yunnan
FQ25	C. taliensis	Yunnan
FQ26	C. taliensis	Yunnan
FQ27	C. taliensis	Yunnan
FQ28	C. taliensis	Yunnan
FQ29	C. taliensis	Yunnan
FQ30	C. taliensis	Yunnan
FQ31	C. taliensis	Yunnan
FQ32	C. taliensis	Yunnan
FQ33	C. taliensis	Yunnan
FQ34	C. taliensis	Yunnan
FQ35	C. taliensis	Yunnan
FQ36	C. taliensis	Yunnan
FQ37	C. taliensis	Yunnan
FQ38	C. sinensis var. assamica	Yunnan
FQ39	C. taliensis	Yunnan
FQ40	C. taliensis	Yunnan
FQ40-1	C. taliensis	Yunnan
FQ40-2	C. sinensis var. assamica	Yunnan
FQ41	C. taliensis	Yunnan
FQ42	C. taliensis	Yunnan
FQ43	C. taliensis	Yunnan
FQ44	C. taliensis	Yunnan
FQ45	C. taliensis	Yunnan
FQ46	C. taliensis	Yunnan
FQ47	C. taliensis	Yunnan
FQ48	C. taliensis	Yunnan
FQ49	C. taliensis	Yunnan
FQ50	C. taliensis	Yunnan
FQ51	C. taliensis	Yunnan
FQ52	C. taliensis	Yunnan
FQ53	C. taliensis	Yunnan
FQ54	C. taliensis	Yunnan
FQ55	C. taliensis	Yunnan
FQ56	C. taliensis	Yunnan
FQ57	C. taliensis	Yunnan
FQ58	C. taliensis	Yunnan
FQ59	C. taliensis	Yunnan
FQ60	C. taliensis	Yunnan
FQ61	C. taliensis	Yunnan
FQ62	C. taliensis	Yunnan
FQ63	C. taliensis	Yunnan
FQ64	C. taliensis	Yunnan
FQ65	C. taliensis	Yunnan
FQ66	C. taliensis	Yunnan
FQ67	C. taliensis	Yunnan
FQ68	C. taliensis	Yunnan
FQ69	C. taliensis	Yunnan
FQ70	C. taliensis	Yunnan
FQ71	C. taliensis	Yunnan
FQ72	C. taliensis	Yunnan
FQ73	C. taliensis	Yunnan
FQ74	C. taliensis	Yunnan
FQ83	C. taliensis	Yunnan
FQ84	C. taliensis	Yunnan
FQ85	C. taliensis	Yunnan
FQ86	C. taliensis	Yunnan
FQ87	C. taliensis	Yunnan
FQ88	C. taliensis	Yunnan
FQ89	C. taliensis	Yunnan
FQ90	C. taliensis	Yunnan
FQ91	C. taliensis	Yunnan
FQ92	C. taliensis	Yunnan
FQ93	C. taliensis	Yunnan
FQ94	C. taliensis	Yunnan
FQ95	C. taliensis	Yunnan
FQ96	C. sinensis var. assamica	Yunnan
FQ97	C. sinensis var. assamica	Yunnan
FQ98	C. sinensis var. assamica	Yunnan
FQ99	C. sinensis var. assamica	Yunnan
FQ100	C. sinensis var. assamica	Yunnan
FQ101	C.sp.	Yunnan
FQ102	C.sp.	Yunnan
FQ103	C.sp.	Yunnan
FQ104	C.sp.	Yunnan
FQ105	C.sp.	Yunnan
Note: C. Sp. was unclassified accession
